# Supplementary material for: Perioperative immune checkpoint inhibition for colorectal cancer: recent advances and future directions
Source: Front Immunol. 2023 Nov 13;14:1269341. doi: 10.3389/fimmu.2023.1269341 (PMC10679411; doi:10.3389/fimmu.2023.1269341)
Supplement: Supplementary file 1 [file Table_1.xlsx]

## Sheet: Sheet1
Supplementary Table 1. Clinical trials on perioperative immunotherapy for colorectal cancer
NO.	Official study name	Conditions/Study population	Official study name	Phase	case	Investigation drug	1° Endpoint	2° Endpoint(s)	Status & design:
1	A Trial of Perioperative CV301 Vaccination in Combination With Nivolumab and Systemic Chemotherapy for Metastatic CRC	Metastatic Colorectal Cancer	NCT03547999	Phase II	78	mFOLFOX6 Biological: MVA-BN-CV301 Biological: FPV-CV301 Nivolumab	Overall Survival (OS)	1.Recurrence free survival (RFS) 2.Evaluate Best Overall Response Rate (ORR) 3.Evaluate the proportion of patients amenable to complete resection/ablation 4.Evaluate the perioperative surgical outcomes 5.Overall Survival (OS) 6.Pathologic Complete Response 7.Progression Free Survival (PFS)	Active, not recruiting
2	A Phase II Study of Total Neoadjuvant Chmoradiation Treatment Plus SHR1210 for High-risk Locally Advanced Rectal Cancer and Biomarker Screening Base on Neoantigen	Rectal Cancer	NCT04340401	Phase II	25	SHR-1210 Oxaliplatin Capecitabine Radiation: Intensity modulated radiotherapy Procedure: Total mesorectal excision	pathologic complete response rate(pCR rate)	1.Toxicity of TNT+SHR-1210 2.Change of TCR repertoire 3.Disease-free survival (DFS) 4.Surgical complication rate 5.Major adverse events	Unknown
3	A Phase II Study of Perioperative Chemotherapy Plus Panitumumab in Patients With Colorectal Cancer Liver Metastases	Colorectal Cancer Liver Metastases	NCT01260415	phase II	11	Panitumumab, Oxaliplatin, 5-FU	To determine the 2 year disease-free survival rate in patients with resectable colorectal liver metastases treated with FOLFOX/FOLFIRI + panitumumab for 2 months pre-operatively and 4 months post-operatively, followed by panitumumab alone for 6 months.	1.To evaluate the objective response rate (ORR) to preoperative FOLFOX/FOLFIRI plus panitumumab (by RECIST criteria) in patients with wild type KRAS. 2.To evaluate the pathologic complete response rate. 3.To determine overall survival and toxicity. 4.To explore correlative biomarkers of clinical response (EGFR, PTEN, MET, BRAF and PI3KCA). 5.To explore for correlation between available tissue fro…	Completed
4	Phase II Study of Maintenance Anti-PD-1 Monoclonal Antibody Combined With Capecitabine to Treat Metastatic Colorectal Cancer With No Evidence of Disease	Metastatic Colorectal Cancer	NCT05360277	phase II	40	Anti-PD-1 Monoclonal Antibody + Capecitabine	disease-free survival (DFS)	1.Overall survival 2.Adverse events	Not yet recruiting
5	Perioperative/Adjuvant Atezolizumab With or Without the Immunomodulatory IMM-101 in Patients With MSI-high or MMR-deficient Stage III Colorectal Cancer Ineligible for Oxaliplatin-based Chemotherapy - a Randomized Phase II Study	Colorectal Cancer	NCT05118724	phase II	120	Atezolizumab	Disease-free Survival (DFS) DFS-rate	1.Disease-free Survival (DFS) DFS-rate 2.Overall Survival (OS) OS-rate	Recruiting
6	Randomized Phase II Trial Evaluating the Efficacy of FOLFOX Alone, FOLFOX Plus Bevacizumab and FOLFOX Plus Panitumumab as Perioperative Treatment in Patients With Resectable Liver Metastases From Wild Type KRAS/NRAS Colorectal Cancer	Colorectal Cancer Liver Metastases	NCT01508000	phase II	44	FOLFOX6 Biological: Bevacizumab Biological: Panitumumab Procedure: Surgery	Progression free survival	1.Pathological response rate 2.Resection rate 3.Overall survival 4.Safety	Terminated(Low or poor accrual)
7	Envafolimab as Neoadjuvant Immuntherapy in Resectable Local Advanced dMMR/MSI-H Colorectal Cancer	dMMR/MSI-H Colorectal Cancer	NCT05371197	phase II	26	PD-L1 inhibitor	Pathological complete response (pCR) rates	1.Major pathological response rates 2.R0 resection rates 3.Disease-free survival (DFS) 4.Overall survival (OS) 5.Drug Safety 6.Drug feasibility	Recruiting
8	A Pilot Study of Toripalimab With or Without Celecoxib as Neoadjuvant Therapy in Resectable Non-metastatic Colorectal Cancer Patients With Mismatch Repair-deficient or Microsatellite Instability-high	dMMR/MSI-H Colorectal Cancer	NCT03926338	phase I / phase II	34	Neoadjuvant therapy with PD-1 inhibitor plus COX inhibitor Neoadjuvant therapy with PD-1 inhibitor	Pathological complete response (pCR) rates	1.Major pathological response rates 2.Disease-free survival (DFS) 3.Overall survival (OS) 4.R0 resection rates 5.Safety Feasibility	Recruiting
9	A Phase II Study of Preoperative Immunotherapy in Patients With Colorectal Cancer and Resectable Hepatic Metastases	Colorectal Cancer Liver Metastases	NCT03844750	phase II	19	Biological: Pembrolizumab Vactosertib Procedure: Hepatectomy	Proportion of patients with a >= 2-fold increase in the tumor-infiltrating cells per unit area (5 high power fields) in post- versus pre pembrolizumab treatment tumor specimens.	1.Proportion of participants with treatment-related, adverse events 2.Proportion of participants with events of clinical interest (ECIs) 3.Proportion of participants with perioperative complications 4.Proportion of participants with an R0 resection 5.Pathologic response rate 6.Objective response rate (ORR) 7.Median Relapse-free survival (RFS) per RECIST 1.1	Recruiting
10	SHR-1701 in Combination With Radiotherapy and Chemotherapy as Perioperative Treatment for Resectable Locally Advanced Rectal Cancer, an Open Label, Single-arm, Multicenter Phase II Trial	Rectal Cancer	NCT05300269	phase II	79	SHR-1701；Capecitabine；Oxaliplatin	1.Number of Participants With Treatment-Related Adverse Events as Assessed by CTCAE v5.0 2.Percentage of participants with Pathological complete response ( pCR )	1.Percentage of participants with R0 Resection ( R0 ) 2.Percentage of participants with Clinical complete response ( cCR ) rate. 3.Event-free survival ( EFS ) 4.Overall survival ( OS ) 5.Disease-free survival ( DFS ) 6.Tumor regression grade ( TRG )	Recruiting
11	A Randomized, Prospective Clinical Trial of Safety and Efficacy of JS001 Combined With Chemotherapy in Patients With Locally Advanced Colon Cancer (Perioperative Treatment)	Colon cancer	NCT03985891	phase I / phase II	40	Anti-PD-1 Monoclonal Antibody JS001 Chemotherapy	1.pCR rate Pathologic complete response rate 2.rCR rate Radiographic complete response rate 3.ORR Immunotherapy overall response rate	1.DFS Disease-free survival 2.OS Overall survival	Recruiting
12	The Safety and Efficacy of Sintilimab Combined With Hypofractionated Radiotherapy in MSI-H/dMMR Rectal Cancer: a Prospective, Single-arm, Multicenter, Phase Ib Study	Rectal Cancer	NCT04636008	phase I / phase II	20	Sintilimab Radiation: Hypofractionated Radiotherapy	Adverse reaction	1.Pathological response rate 2.Complete resection rate 3.Quality of life questionnaire	Recruiting
13	A Phase II Study of Total Neoadjuvant Chmoradiation Treatment Plus SHR1210 for High-risk Locally Advanced Rectal Cancer and Biomarker Screening Base on Neoantigen	Rectal Cancer	NCT04340401	phase II	25	SHR-1210 Oxaliplatin Capecitabine Radiation: Intensity modulated radiotherapy Procedure: Total mesorectal excision	pathologic complete response rate(pCR rate)	1.Toxicity of TNT+SHR-1210 2.Change of TCR repertoire 3.Disease-free survival (DFS) 4.Surgical complication rate 5.Major adverse events	Unknown
14	Camrelizumab and Apatinib Combined With Chemotherapy (mFOLFOX6) in Neoadjuvant Therapy for Locally Advanced Colon Cancer	Colon Cancer	NCT04625803	phase II	64	Camrelizumab , apatinib and chemotherapy	Tumor regression rate	1.pathologic complete response (pCR) rates 2.R0 resection rate 3.The rate of 2 year Disease free survival (DFS) 4.overall survival (OS) 5.event free survival (EFS) 6.perioperative complication rate 7.mortality rate	Recruiting
15	A Phase II Study to Evaluate Safety and Efficacy of Neo-adjuvant Pembrolizumab and Radiotherapy in Localised MSS Rectal Cancer	Rectal Cancer	NCT04109755	phase II	25	Pembrolizumab	1.Tumour regression grade	1.Tolerability and safety 2.Overall Survival 3.Disease-free survival 4.Locoregional relapse-free survival 5.Distant metastasis-free survival 6.EORTC QLQ-C30 7.EORTC QLQ-CR29	Recruiting
16	A Prospective Phase II Trial of Immunotherapy Combined With Short-course Radiotherapy in Locally Advanced Rectal Cancer (TORCH）	Rectal Cance	NCT04518280	phase II	130	PD-1 antibody Capecitabine Oxaliplatin Radiation: Short-course radiotherapy	1.complete response (CR) rate	1.Grade 3-4 adverse effects rate 2.3 year disease free survival rate 3.3 year local recurrence free survival rate 4.3 year overall survival rate 5.Surgical complications 6.Quality of Life	Recruiting
17	Nivolumab, Ipilimumab and COX2-inhibition in Early Stage Colon Cancer: an Unbiased Approach for Signals of Sensitivity: The NICHE TRIAL	Colon Cancer	NCT03026140	phase II	60	Nivolumab Ipilimumab Celecoxib 200mg	1.Incidence of adverse events during the treatment and follow-up (safety)	1.Immune activating capacity of short-term pre-operative immunotherapy 2.Relapse free survival	Recruiting
18	A Phase 2 Clinical Trial of Nivolumab, or Nivolumab Combinations in Recurrent and Metastatic Microsatellite Instability High (MSI-H) and Non-MSI-H Colon Cancer	Colorectal Cancer	NCT02060188	phase II	385	Ipilimumab Nivolumab Cobimetinib Daratumumab BMS-986016	1.Overall Response Rate (ORR) by Response Evaluation Criteria in Solid Tumors (RECIST) v1.1 by Investigator	1.ORR by RECIST v1.1 by Independent Radiology Review Committee (IRRC)	Active, not recruiting
19	Randomized Trial of Standard Chemotherapy Alone or Combined With Atezolizumab as Adjuvant Therapy for Patients With Stage III Colon Cancer and Deficient DNA Mismatch Repair	Colon cancer	NCT02912559	phase III	700	Atezolizumab Procedure: Computed Tomography Fluorouracil Leucovorin Calcium Procedure: Magnetic Resonance Imaging Oxaliplatin Other: Quality-of-Life Assessment	1.Disease free survival (DFS)	1.Overall survival 2.Incidence of adverse events	Recruiting
20	POLEM:Avelumab Plus 5-FU Based Chemotherapy as Adjuvant Treatment for Stage 3 MSI-High or POLE Exonuclease Domain Mutant Colon Cancer: A Phase 3 Randomised Study	POLE Exonuclease Mutant Colon Cancer	NCT03827044	phase II	402	Avelumab	1.Primary End point: Disease Free survival	1.Secondary End Point: Overall Survival 2.Secondary End Points: Quality of Life 3.Secondary End Points: Toxicity of Investigational Medicinal Product according to the NCI-CTCAE (Common Terminology Criteria for Adverse Events) version 4.0.	Active, not recruiting
21	A Phase II Study of Tislelizumab as Adjuvant Therapy for Patients With High-risk Stage Ⅱ and Stage Ⅲ Colon Cancer and Deficient Mismatch Repair or Microsatellite Instability.	Colon Cancer	NCT05231850	phase III	20	Tislelizumab	1.Primary End point: Disease Free survival	1.Overall survival 2.Incidence of adverse events	Not yet recruiting
22	Randomized, Controlled Phase II Study of Immunotherapy Versus Standard Chemotherapy as Adjuvant Therapy After Surgery for Colon Cancer With MSI-H or POLE/ POLD1 Mutations	Immunotherapy Adjuvant Therapy Colon Cancer MSI-H	NCT04969029	phase II	300	Tirelizumab	3-year relapse-free survival		Recruiting
23	Preoperative Nivolumab in Patients With Locally Advanced Colon Cancer (T3 or T4): a Window-of-opportunity Study	Colon Cancer Stage II/III	NCT04123925	phase II	22	Nivolumab	1.Tolerability and Safety 2.Clinical Activity 3.Predictive Biomarkers	1.Pathological Response 2.Clinical efficacy 3.Clinical efficacy 4.Toxicities 5.Metabolic Response	Completed
24	Phase II Study Of Preoperative Chemoradiotherapy Plus Avelumab In Patients With Locally Advanced Rectal Cancer	Colon Rectal Cancer	NCT03854799	phase II	101	Avelumab Avelumab Capecitabine Radiation: EXTERNAL-BEAM IRRADIATION 50.4 GY	1.The primary objective of this trial is to evaluate the rate of complete pathologic response (pCR)	1.R0 resection rate 2.Tumor downstaging 3.Local recurrence 4.Sphincter preservation rate	Recruiting
25	A Single-Arm, Multicenter, Open-Label, Phase 2 Study to Investigate the Efficacy and Safety of Tislelizumab (BGB-A317) as Neo-Adjuvant Treatment in Patients With Early-Stage (Stage II-III) Microsatellite Instability-High (MSI-H) or Mismatch Repair Deficient (dMMR) Colorectal Cancer		NCT05116085	phase II	38	Tislelizumab	1.Major pathological response (MPR) rate	1.Number of Participants With Clinically Significant Vital Signs 2.Number of Participants With Clinically Significant Physical Examination Findings 3.Number of Participants with Treatment-emergent Adverse Events (TEAEs) 4.Pathological complete response (pCR) rate 5.Event-free survival (EFS) 6.2-year/3-year EFS rate 7.Prop.ortion of participants expressing Potential Biomarkers in Blood 8.Number of…	Recruiting
26	Evaluating Novel Therapies and ctDNA as a Marker in Curatively-Treated Gastrointestinal Cancers With Microscopic Residual Disease	Colon Adenocarcinoma Rectal Adenocarcinoma Gastric Adenocarcinoma Pancreatic Adenocarcinoma Hepatocellular Carcinoma Adenocarcinoma of Biliary Tract Gallbladder Adenocarcinoma	NCT05482516	phase III	20	Atezolizumab Bevacizumab	1.Rates of SignateraTM ctDNA positive Patient identification 2.Rate of Enrollment 3.Rate of ctDNA Complete Response (CR) 4.Rate of ctDNA Partial Response (PR) 5.Rate of ctDNA Progression of Disease (POD) or Clinical/radiographic Relapse	1.Toxicity by CTCAE v5.0 criteria 2.Reasons for failure of enrollment	Recruiting
27	Study of Adjuvant Durvalumab (MEDI4736) Plus Regorafenib vs Untreated Control in Stage IV Colorectal Cancer Patients With no Evidence of Disease (NED): VIVA Trial	Colorectal Cancer Stage IV No Evidence of Disease State	NCT05382741	phase II	182	Durvalumab Regorafenib	1.Disease Free Survival	1.18 months - Disease Free Survival 2.Overall Survival 3.Incidence of adverse events	Recruiting
28	An Open Label, Single-arm, Phase II Neoantigen (NA) Dendritic Cell (DC) Vaccine and Anti-PD1 (Nivolumab) as Adjuvant Treatment in Resected Hepatocellular Carcinoma (HCC) (Group A) and Liver Metastases From Colorectal Cancer (CRLM) (Group B)	Hepatocellular Carcinoma Hepatocellular Cancer Colorectal Cancer Colorectal Carcinoma Liver Metastases	NCT04912765	phase II	60	Biological: Neoantigen Dendritic Cell Vaccine Nivolumab	1.24-month Relapse Free Survival 2.Induced immune response against vaccinated NAs	1.Frequency and severity of treatment-emergent adverse events (AE) 2.Overall Survival	Recruiting
29	Early Identification and Treatment of Occult Metastatic Disease in Stage III Colon Cancer	Metastatic Colorectal Cancer Stage III Colorectal Cancer	NCT03803553	phase I	500	FOLFIRI Protocol Other: ACTIVE SURVEILLANCE Nivolumab Protocol Encorafenib/Binimetinib/Cetuximab Protocol	1.Disease-free survival (DFS) 2.Clearance rate of ctDNA	1.Overall Survival (OS) Rate 2.Clearance rate of ctDNA of Arm 4: Nivolumab Treatment 3.Disease-free survival (DFS) of Arm 4: Nivolumab Treatment 4.Clearance rate of ctDNA of Arm 5: Encorafenib/Binimetinib/Cetuximab Treatment 5.Disease-free survival (DFS) of Arm 5: Encorafenib/Binimetinib/Cetuximab Treatment 6.ctDNA clearance as Marker 7.Lead time to recurrence	Recruiting
30	Pooled Mutant KRAS-Targeted Long Peptide Vaccine Combined With Nivolumab and Ipilimumab for Patients With Resected MMR-p Colorectal and Pancreatic Cancer	Colorectal Cancer Pancreatic Cancer	NCT04117087	phase III	30	KRAS peptide vaccine Nivolumab Ipilimumab	1.Number of participants experiencing study drug-related toxicities 2.Fold change in interferon-producing mutant-KRAS-specific CD8 and CD4 T cells at 16 weeks	1.Disease Free Survival (DFS) 2.Percentage change of interferon (IFN)-γ-producing mutant-KRAS-specific CD8 and CD4 T cells 3.Objective Response Rate (ORR) per RECIST 1.1 4.Objective Response Rate (ORR) per iRECIST 5.Progression-free Survival (PFS) for RECIST 1.1 6.Progression-free Survival (PFS) for iRECIST 7.Overall Survival (OS)	Recruiting
31	A Phase I/II Study of Combination of Anti-Programmed Cell Death Protein 1(Anti-PD1) Antibody-activated Autologous Tumor Infiltrating Lymphocytes (TILs) and Chemotherapy in the Treatment of Stage III Colorectal Cancer.	Colorectal Cancer Stage III	NCT03904537	phase II/phase III	20	anti-PD-1 antibody-activated TILs	1.Disease-free survival (DFS）	1.Overall survival (OS) 2.Severity of adverse events 3.Immune cell subgroup and cytokine level 4.The quality of life by EQ-5D-5L (EuroQol Group, Chinese versions )	Unknown
32	Pd1 Antibody Sintilimab ± Chemoradiotherapy for Locally Advanced Rectal Cancer	Colorectal Cancer Stage II Colorectal Cancer Stage III Mmr Deficiency MSI-H	NCT04304209	phase I/phase II	195	Oxaliplatin Capecitabine Sintilimab Radiation: radiotherapy Procedure: total mesorectal excision Other: Watch and wait	1.Pathologic complete response rate	1.Local recurrence 2.Acute toxiticy according CTCAE5.0 3.Tumor regresssion grade according to AJCC TRG grading system 4.R0 resection rate 5.Distant metastasis	Recruiting
33	Phase II Study of PolyPEPI1018 Vaccine in Combination With Atezolizumab in Participants With Relapsed or Refractory Microsatellite-stable Metastatic Colorectal Cancer.	Colorectal Cancer Metastatic	NCT05243862	phase II	28	PolyPEPI1018 Atezolizumab	1.The incidence and severity treatment related Adverse Events 2.Administration safety	1.Objective Response Rate assessment 2.Duration of Response assessment 3.Progression Free Survival assessment 4.Overall Survival assesment 5.PEPI Listing 6.Measured Effector T Cell Immune Response 7.Measured Memory T Cell Immune Response	Recruiting
34	PD1 Antibody Toripalimab and Chemoradiotherapy for dMMR/MSI-H Locally Advanced Colorectal Cancer	DMMR Colorectal Cancer MSI-H Colorectal Cancer Locally Advanced Colorectal Cancer	NCT04301557	phase II	25	PD-1 Antibody Oxaliplatin Capecitabine Radiation: External beam radiotherapy Procedure: Total mesorectal excision	Pathological Complete Response(pCR)	1.Acute toxicities 2.Tumor regression grade 3.R0 resection rate 4.Surgical Complication 5.Local recurrence 6.Distant metastasis 7.3 year disease free survival [ Time Frame: From date of randomization until the date of disease recurrence, assessed up to 3 years	Recruiting
35	Prospective Safety Study of Sintilimab Combined With XELOX Plus Bevacizumab for Preoperative Neoadjuvant Therapy of CRLM Patients With pMMR/MSS Status	Colorectal Cancer Metastatic	NCT04940546	phase I/phase II	30	Sintilimab Oxaliplatin Capecitabine Bevacizumab	1.Adverse events	1.Pathological Remission Rate 2.Objective Response Rate 3.Recurrence Free Survival 4.Overall Survival	Recruiting
36	Window of Opportunity Study With Neoadjuvant Pembrolizumab in Colorectal Cancer	Colorectal Cancer	NCT03984578	phase II	60	CAPEOX Pembrolizumab Capecitabine/ 5-FU Procedure: Surgical resection	1.Tumour immune gene expression signature 2.Pathology regression 3.Immune T-cell infiltration before and after treatment	1.Relative proportion/ percentage of the different immune cell states or immune cell types as inferred from single cell or bulk gene expression profiling 3.Percentage of cell viability and cell death at fixed time points (e.g. 24 or 48 hours)	Recruiting
37	The Efficacy and Safety of Toripalimab Combined With Bevacizumab and Chemotherapy as Neoadjuvant Therapy in Patients With Advanced MSI-H or dMMR Colorectal Cancer: an Open-label, Multicenter, Single-arm, Phase Ib/II Study	Colorectal Carcinoma	NCT04988191	phase I/phase II	44	Toripalimab Bevacizumab Irinotecan	Pathological complete response rate based on blinded, independent, central review	1.R0 recession rate 2.Time to surgery 3.Pathological complete response rate assessed by local investigator 4.Pathological complete response rate based on blinded, independent, central review (BICR) and the assessment of local investigator 5.Tumor regression grade (TRG) 6.Objective response rate 7.Event free survival 8.Disease-free survival 9.One-year or two-year disease-free survival rate 10.One-…	Recruiting
38	Combined Chemotherapy and Tislelizumab With Preoperative Split-course Hypofraction Radiotherapy for Locally Advanced Rectal Cancer:Study Protocol of a Prospective, Single-arm Phase II Trial	Rectal Cancer Radiation Oncology	NCT05176964	phase II	50	Radiation: split-course HFRT CAPOX chemotherapy Tislelizumab	pathological complete response(pCR)	1、3-year disease-free survival 2、local recurrence rate 3、overall survival(OS) 4、Sphincter-sparing surgery rate 5、R0 Resection Rate(R0-R) 6、predictive biomarkers andquality of life(QoL)	Recruiting
39	Priming the Tumour MicroEnvironment for Effective Treatment With Immunotherapy in Locally Advanced Rectal Cancer A Phase II Trial of Durvalumab (MEDI 4736) in Combination With Extended Neoadjuvant Regimens in Rectal Cancer	Rectal Cancer Rectal Adenocarcinoma Rectal Neoplasms	NCT04621370	phase II	48	Durvalumab FOLFOX Radiation: Short Course Radiotherapy (Arm A) Radiation: Long course chemoradiation (Arm B) Capecitabine	Complete response	Adverse events	Not yet recruiting
40	A Phase II Trial of Neoadjuvant Regorafenib in Combination With Nivolumab and Short-course Radiotherapy in Stage II-III Rectal Cancer	Rectal Cancer Stage II-III	NCT04503694	phase II	60	Nivolumab 10 MG/ML Intravenous Solution Regorafenib 40 MG Oral Tablet Radiation: Radiotherapy Procedure: Surgery Procedure: Non-operative Management	Evaluation of the efficacy of the combination of nivolumab and regorafenib when administered before and after standard, pre-operative short-course radiation therapy.	1、Assessment of the toxicity according to the NCI CTCAE version 5.0. 2、Assessment of the proportion of subjects who complete systemic treatment, radiotherapy and surgery according (if perfomed) to the study protocol.	Recruiting
41	Watch and Wait in Patients With dMMR/MSI-H Distal Rectal Cancer Accessed Pathological Complete Response After PD-1 Monoclonal Antibody Therapy-an Open Label, Multicenter, Prospective Study (BASKET)	Rectal Cancer	NCT04643041	Not Applicable	47	NA	1 year DFS rate	Incidence rate of Grade ≥3 PD-1monoclonal antibody-related adverse events local recurrent rate	Recruiting
42	A Phase Ib/II Study to Evaluate Safety and Efficacy of Atezolizumab Combined With Radio-chemotherapy in a Preoperative Setting for Patients With Localized Rectal Cancer	Rectal Neoplasms	NCT03127007	phase Ib / II	54	Atezolizumab 5-FU based radio-chemotherapy	1、Rate of adverse events 2、Rate of complete pathological response	NA	Recruiting
43	Neoadjuvant CHemoradiotherapy With Sequential Ipilimumab and NivOlumab in RECtal Cancer (CHINOREC): a Prospective Randomized, Open-label, Multicenter, Phase II Clinical Trial	Rectal Neoplasms	NCT04124601	phase II	80	Radiation: Chemoradiotherapy Ipilimumab Nivolumab	Incidence of treatment-emergent adverse events (safety and tolerability)	1、Radiographic therapy response between pre-and post-neoadjuvant treatment 2、Pathologic therapy response to neoadjuvant treatment	Recruiting
44	Phase II Study of Durvalumab (MEDI4736) Plus Total Neoadjuvant Therapy (TNT) in Locally Advanced Rectal Cancer (The DUREC Trial)	Rectal Cancer	NCT04293419	phase II	58	Durvalumab (MEDI4736)	1、Pathological complete response (pCR) rate	Tumor downstaging Tumor regression grade (TRG)	Recruiting
45	Neoadjuvant Treatment in Rectal Cancer With Radiotherapy Followed by Atezolizumab and Bevacizumab (TARZAN)	Rectal Cancer	NCT04017455	phase II	38	Atezolizumab Bevacizumab	clinical complete and near-complete response rate	1、incidence of adverse events following treatment (safety) 2、local recurrence rate at 1 year follow-up	Recruiting
46	Phase II Trial PD-L1/PD-1 Blockade Avelumab (MSB0010718C) With Chemoradiotherapy for Locally Advanced Resectable Rectal Cancer	Rectal Cancer	NCT03299660	phase II	37	Avelumab 5 Fluorouracil Capecitabine Pill Radiotherapy Procedure: Surgical Resection	Pathological Response rate	1、Response as per structural imaging 2、Overall FDG PET response	Completed
47	Total Neoadjuvant Treatment Plus PD-1 in Mid-Low Locally Advanced Rectal Cancer (STARS-RC03)	Locally Advanced Rectal Cancer	NCT04906044	phase I	30	Tilelimumab	1、The incidence of serious adverse events	1、Complete response rate (CR) 2、Neoadjuvant colorectal cancer (NAR) score	Complete response rate (CR) [ Time Frame: one week after Last medication ]
48	INNATE: Immunotherapy During Neoadjuvant Therapy for Rectal Cancer, a Phase II Randomized Multi-center Trial With and Without APX005M, an Anti-CD40 Agonist	Locally Advanced Rectal Adenocarcinoma	NCT04130854	phase II	58	APX005M, mFOLFOX, and Radiation Therapy 5Gy x 5 days mFOLFOX and Radiation Therapy 5Gy x 5 days	Pathological Complete Response Rate	1、Overall Survival 2、Toxicity analysis 3、Disease free survival	Active, not recruiting
49	A Phase II Trial of Immunotherapy Combined With Neoadjuvant Chemoradiotherapy in Microsatellite Instability-High Locally Advanced Rectal Cancer	Locally Advanced Rectal Cancer	NCT04411524	phase II	50	PD-1 antibody Capecitabine Irinotecan Radiation: Neoadjuvant Radiotherapy	Pathologic Complete Response Rate	1、Disease free survival 2、Local recurrence free survival 3、Overall survival	Unknown
50	A Phase II Trial of Immunotherapy Combined With Neoadjuvant Chemoradiotherapy in Microsatellite Stable Locally Advanced Rectal Cancer	Locally Advanced Rectal Cancer	NCT04411537	phase II	50	PD-1 antibody Capecitabine Irinotecan Radiation: Neoadjuvant Radiotherapy	Pathologic Complete Response Rate	1、Disease free survival 2、Local recurrence free survival	Unknown
51	Watch and Wait Strategy in Patients With Locally Advanced Rectal Cancer After Neoadjuvant Chemoradiotherapy: A Multi-centre, Adaptive-design, Phase II Prospective Cohort Study	Rectal Cancer	NCT04443543	phase I	222	Capecitabine (Xeloda) Pharmacogenetic Test Reagents irinotecan Radiation: IMRT Oxaliplatin 5Fluorouracil Tislelizumab	clinical complete response rate	1、2y-anal preservation rate 2、2y-local recurrence rate	Not yet recruiting
52	Neoadjuvant Immunotherapy in Rectal Cancer: A Pilot Study Examining the Safety and Feasibility of PD-1 Blockade in the Treatment of dMMR or MSI-H Rectal Cancer	Rectal Cancer	NCT04357587	phase II	10	Pembrolizumab Radiation: External beam radiation Capecitabine	1、Rate of adverse events (AEs) as defined by the Common Terminology Criteria for Adverse Events (CTCAE) v5.0	NA	Recruiting
53	Phase II Trial to Evaluate the Addition of Nivolumab to Neoadjuvant Chemoradiation With FOLFOX for Locally Advanced Rectal Cancer	Rectal Cancer	NCT03921684	phase II	29	Capecitabine Radiation: Radiation therapy mFOLFOX6 Nivolumab	1、pathological complete response (pCR) rate 2、Incidence of Treatment-Emergent Adverse Events (Safety)	1、Disease Free Survival (DFS) 2、Overall Survival (OS)	Recruiting
54	Short Course Radiotherapy With Total Neoadjuvant Chemotherapy and Immunotherapy in Rectal Cancer	Rectal Cancer	NCT04558684	phase I/phase II	30	Chemotherapy Immunotherapy Radiation: IMRT	Clinical complete response rate (cCR)	1、Local regrowth rate 2、Disease free survival (DFS) 3、Overall survival (OS)	Active, not recruiting
55	The Combination of Neoadjuvant Short-course Radiotherapy and Immunotherapy in Locally Advanced Rectal Cancer：A Open-label Single-arm Phase II Trial.	Locally Advanced Rectal Cancer	NCT04663763	phase II	40	PD-1 antibody Capecitabine Oxaliplatin	pCR rate	1、3-year DFS 2、3-year local recurrence rate	Not yet recruiting
56	Camrelizumab Combined With Neoadjuvant Chemotherapy After Stent Placement Versus Surgery Alone for Left-Sided Obstructive Colonic Cancer	Rectal Cancer	NCT05202314	Not Applicable	20	Camrelizumab	Pathological complete remission	1、Disease Free Survival 2、Overall Survival	Recruiting
57	A Phase II Study of Induction PD-1 Blockade in Subjects With Locally Advanced Mismatch Repair Deficient Solid Tumors	Rectal Cancer	NCT04165772	phase II	200	TSR-042 or Dostarlimab capecitabine or 5-FU Intensity Modulated Radiation Therapy (IMRT)	Pathologic complete response (pCR) or complete clinical response (cCR) at 12 months	NA	Recruiting
